# Supplementary material for: Evidence for impaired chronotropic responses to and recovery from 6‐minute walk test in women with post‐acute COVID‐19 syndrome
Source: Exp Physiol. 2021 Nov 17;107(7):722–32. doi: 10.1113/EP089965 (PMC8667649; doi:10.1113/EP089965)
Supplement: Supplementary file 1 — Statistical Summary Document [file EPH-107-722-s001.xlsx]

## Sheet: Statistical Summary Table
Statistical Summary Document
Manuscript Title:	Evidence for impaired chronotropic responses to and recovery from 6-minute walk test in women with post-acute COVID-19 syndrome
Authors:	Marissa N Baranauskas and Stephen J Carter
Animal model used, if applicable:	N/A
Underlying hypothesis:	Women with post-acute COVID-19 syndrome will demonstrate reduced pulmonary function and attenuated chronotropic responses to a 6-minute walk test compared to controls of similar age and BMI.
Definitions of ‘n’:	n = number of individuals included in the SARS-CoV-2 and control groups, respectively
Statistical summary table:
Experimental question number: Null Hypothesis (H0)	Finding/ conclusion	Experimental location/variable	Mean value / Median value for SARS-CoV-2 vs. control *indicates median	Standard Deviation / IQR for SARS CoV-2 vs. control *indicates IQR	n	Exact P value	Figure/table in which data are presented	Units	Data comparisons	Statistical test	Any other experimental factors	Comments
Multiple tests of the same question are shown in different rows		e.g. cortex vs cerebellum or genotype	(or other summary statistic)	(SD)	(value)	If P is considered significant against a stated confidence limit, authors may indicate this in bold.The exact value must be stated unless P is less than 0.0001, in which case < is permitted.			e.g. WT vs KO		e.g. subjects’ age or sex	e.g. observation
1.age is the same	H0 accepted	n/a	54* vs. 58 *	11* vs. 10 *	29 vs. 16	0.324	Table 1	years	SARS-CoV-2 vs. controls	Mann Whitney U test
2. BMI is the same	H0 accepted	n/a	25.6* vs 26.7	5.4* vs. 4.8	29 vs. 16	0.74	Table1	kg/m2	SARS-CoV-2 vs. controls	Mann Whitney U test
3. body fat % is the same	H0 accepted	n/a	38.7 vs. 39.0	8.2 vs. 8.9	29 vs. 16	0.895	Table 1	%	SARS-CoV-2 vs. controls	Independent t-test
4. est VO2max is the same	H0 accepted	n/a	31.5 vs. 33.3	7.2 vs. 5.5	28 vs. 16	0.386	Table 1	ml/kg/min	SARS-CoV-2 vs. controls	Independent t-test
5. FVC is the same	H0 accepted	na	103* vs. 107	13* vs. 10	28 vs. 16	0.055	Figure2	% GLI Reference	SARS-CoV-2 vs. controls	Mann Whitney U test
6. FEV1 is the same	H0 accepted	n/a	98 vs. 100	12 vs. 13	28 vs. 16	0.542	Figure 2	% GLI Reference	SARS-CoV-2 vs. controls	Independent t-test
7. FEF25-75% is the same	H0 accepted	n/a	99 vs. 99	28 vs. 30	28 vs. 16	0.961	Figure2	% GLI Reference	SARS-CoV-2 vs. controls	Independent t-test
8. DLCO is the same	H0 accepted	n/a	97 vs. 99	13 vs. 11	28 vs. 15	0.533	Figure 2	% GLI Reference	SARS-CoV-2 vs. controls	Independent t-test
9. VA is the same	H0 accepted	n/a	94 vs. 99	10 vs. 8	28 vs. 15	0.178	Figure2	% GLI Reference	SARS-CoV-2 vs. controls	Independent t-test
10. IC is the same	H0 accepted	n/a	92 vs. 93	15 vs. 15	28 vs. 16	0.815	Figure 2	% GLI Reference	SARS-CoV-2 vs. controls	Independent t-test
11. TLC is the same	H0 rejected	n/a	84 vs. 93	8 vs. 13	28 vs. 16	0.006	Figure2	% GLI Reference	SARS-CoV-2 vs. controls	Independent t-test
12. FRC is the same	H0 rejected	n/a	75 vs. 88*	16 vs. 16*	28 vs. 16	0.006	Figure 2	% GLI Reference	SARS-CoV-2 vs. controls	Mann Whitney U test
13. VC is the same	H0 rejected	n/a	87 vs. 93	10 vs. 10	28 vs. 16	0.04	Figure2	% GLI Reference	SARS-CoV-2 vs. controls	Independent t-test
14. RV is the same	H0 rejected	n/a	76 vs. 93*	18 vs. 22*	28 vs. 16	0.001	Figure 2	% GLI Reference	SARS-CoV-2 vs. controls	Mann Whitney U test
15. resting HR is the same	H0 accepted	n/a	73 vs. 70	12 vs. 9	29 vs. 16	0.389	Text	bpm	SARS-CoV-2 vs. controls	Independent t-test
16. restingg SBP is the same	H0 accepted	n/a	128 vs. 128	4 vs. 11	29 vs. 16	0.962	Text	mm Hg	SARS-CoV-2 vs. controls	Independent t-test
17. resting DBP is the same	H0 accepted	n/a	79 vs. 81	10 vs. 9	29 vs. 16	0.575	Text	mm Hg	SARS-CoV-2 vs. controls	Independent t-test
18. resting SpO2 is the same	H0 accepted	n/a	98* vs. 99*	3* vs. 2*	29 vs. 16	0.457	Text	%	SARS-CoV-2 vs. controls	Mann Whitney U test
19. restng SpCO is the same	H0 accepted	n/a	0* vs 0*	1* vs. 1*	29 vs. 16	0.901	Text	%	SARS-CoV-2 vs. controls	Mann Whitney U test
20. resting RPD is the same	H0 accepted	n/a	0* vs. 0*	0* vs. 0*	29 vs. 16	0.928	Text	Borg CR10	SARS-CoV-2 vs. controls	Mann Whitney U test
21. Post-ex SpO2 is the same	H0 accepted	n/a	99* vs. 99*	3* vs. 4*	28 vs. 16	0.64	Text	%	SARS-CoV-2 vs. controls	Mann Whitney U test
22. Post-ex SpCO is the same	H0 accepted	n/a	0* vs. 0*	0* vs. 0*	28 vs. 16	0.868	Text	%	SARS-CoV-2 vs. controls	Mann Whitney U test
23. Post-ex RPD is the same	H0 accepted	n/a	2.5* vs. 2.8	2* vs. 1.5	28 vs. 16	0.301	Text	Borg CR10	SARS-CoV-2 vs. controls	Mann Whitney U test
24. 6MWT distance is the same	H0 accepted	n/a	539 vs. 579	101 vs. 96	28 vs. 16	0.194	Text	m	SARS-CoV-2 vs. controls	Independent t-test
25. RPE VAS is the same	H0 accepted	n/a	28 vs. 35	14 vs. 19	28 vs. 16	0.218	Text	0-100 mm	SARS-CoV-2 vs. controls	Independent t-test
26. CR is the same	H0 rejected	n/a	52 vs. 60	20 vs. 18	28 vs. 16	0.029	Figure 3	bpm	SARS-CoV-2 vs. controls	Independent t-test
27. ΔHR 1 min is the same	H0 rejected	n/a	22 vs. 29	10 vs. 10	28 vs. 16	0.024	Figure 3	bpm	SARS-CoV-2 vs. controls	Independent t-test
28. ΔHR 2 min is the same	H0 rejected	n/a	28 vs. 36	12 vs. 11	28 vs. 16	0.024	Figure 3	bpm	SARS-CoV-2 vs. controls	Independent t-test
29. ΔHR 3 min is the same	H0 rejected	n/a	30 vs. 39	13 vs. 13	28 vs. 16	0.043	Figure 3	bpm	SARS-CoV-2 vs. controls	Independent t-test
30. ΔHR 4 min is the same	H0 rejected	n/a	31 vs. 42	14 vs. 12	28 vs. 16	0.019	Figure 3	bpm	SARS-CoV-2 vs. controls	Independent t-test
31. ΔHR 5 min is the same	H0 rejected	n/a	31 vs. 43	14 vs. 13	28 vs. 16	0.012	Figure 3	bpm	SARS-CoV-2 vs. controls	Independent t-test
32. HRR is the same after adjustment for 6MWT distance traveled	H0 rejected	n/a			28 vs. 16	.048 (ΔHR 4 min), .025 (ΔHR 5 min)	Text	bpm	SARS-CoV-2 vs. controls	MANCOVA with Bonferroni correction	distance travled for 6MWT
33. HRR is the same after adjustment for VO2max	H0 rejected	n/a			28 vs. 16	.037 (ΔHR 1 min), .037 (ΔHR 2 min), .032 (ΔHR 4 min), .019 (ΔHR 5 min)	Text	bpm	SARS-CoV-2 vs. controls	MANCOVA with Bonferroni correction	Est VO2max
34. HRR is the same after adjustment for BMI	H0 rejected	n/a			28 vs. 16	.027 (ΔHR 1 min), .027 (ΔHR 2 min), .050 (ΔHR 3 min), .023 (ΔHR 4 min), .014 (ΔHR 5 min),	Text	bpm	SARS-CoV-2 vs. controls	MANCOVA with Bonferroni correction	BMI
35. HRR is the same after adjustment for age	H0 rejected	n/a			28 vs. 16	.032 (ΔHR 1 min), .035 (ΔHR 2 min), .026 (ΔHR 4 min), .017 (ΔHR 5 min)	Text	bpm	SARS-CoV-2 vs. controls	MANCOVA with Bonferroni correction	age
36. There is no association between group (SARS-CoV-2 vs. control) and having FRC below LLN	H0 rejected	n/a			28 vs. 16	0.0164	Text		SARS-CoV-2 vs. controls : FRC below LLN vs. FRC at or above LLN	Fisher's Exact Test		OR was not presented in text as 0% (0 of 16) of controls demonstrated FRC below LLN.
